# Supplementary material for: Procrustes analysis of a shape of pediatric supracondylar humerus fractures
Source: Sci Rep. 2024 Jun 10;14:13353. doi: 10.1038/s41598-024-64347-3 (PMC11164702; doi:10.1038/s41598-024-64347-3)
Supplement: Supplementary file 1 — Supplementary Information. [file 41598_2024_64347_MOESM1_ESM.zip]

Archive with 2 entries (2 files):
- Shape_of_pediatric_supracondylar_humerus_fractures_/landmarks_L_view.txt
- Shape_of_pediatric_supracondylar_humerus_fractures_/landmarks_AP_view.txt
