# Supplementary material for: Procrustes analysis of a shape of pediatric supracondylar humerus fractures
Source: Sci Rep. 2024 Jun 10;14:13353. doi: 10.1038/s41598-024-64347-3 (PMC11164702; doi:10.1038/s41598-024-64347-3)
Supplement: Supplementary file 1 — Supplementary Information. [file 41598_2024_64347_MOESM1_ESM.zip › Shape_of_pediatric_supracondylar_humerus_fractures_/landmarks_L_view.txt]

0.000	0.000	0.000	0.000
4.000	2.000	5.834	-2.917
15.000	10.000	21.877	-14.584
29.000	13.000	42.295	-18.960
37.000	18.000	53.962	-26.252
46.000	16.000	67.088	-23.335
55.000	14.000	80.214	-20.418
61.000	14.000	88.965	-20.418
71.000	13.000	103.549	-18.960
82.000	19.000	119.592	-27.710
0.000	0.000	0.000	0.000
4.000	-6.000	5.834	8.751
17.000	-19.000	24.794	27.710
37.000	-26.000	53.962	37.919
55.000	-31.000	80.214	45.212
67.000	-31.000	97.716	45.212
83.000	-30.000	121.051	43.753
92.000	-27.000	134.177	39.378
101.000	-23.000	147.303	33.544
120.000	-15.000	175.013	21.877
0.000	0.000	0.000	0.000
6.000	2.000	8.751	-2.917
9.000	3.000	13.126	-4.375
21.000	9.000	30.627	-13.126
27.000	9.000	39.378	-13.126
33.000	9.000	48.129	-13.126
40.000	8.000	58.338	-11.668
46.000	10.000	67.088	-14.584
50.000	10.000	72.922	-14.584
55.000	13.000	80.214	-18.960
0.000	0.000	0.000	0.000
5.000	4.000	7.292	-5.834
11.000	7.000	16.043	-10.209
20.000	7.000	29.169	-10.209
24.000	9.000	35.003	-13.126
29.000	8.000	42.295	-11.668
34.000	6.000	49.587	-8.751
36.000	3.000	52.504	-4.375
41.000	1.000	59.796	-1.458
48.000	0.000	70.005	0.000
0.000	0.000	0.000	0.000
5.000	5.000	7.292	-7.292
13.000	9.000	18.960	-13.126
17.000	11.000	24.794	-16.043
25.000	12.000	36.461	-17.501
32.000	12.000	46.670	-17.501
36.000	11.000	52.504	-16.043
38.000	11.000	55.421	-16.043
41.000	10.000	59.796	-14.584
47.000	7.000	68.547	-10.209
0.000	0.000	0.000	0.000
0.000	-4.000	0.000	5.834
0.000	-8.000	0.000	11.668
0.000	-14.000	0.000	20.418
2.000	-18.000	2.917	26.252
0.000	-19.000	0.000	27.710
-1.000	-21.000	-1.458	30.627
-2.000	-23.000	-2.917	33.544
-4.000	-29.000	-5.834	42.295
-9.000	-31.000	-13.126	45.212
0.000	0.000	0.000	0.000
13.000	2.000	18.960	-2.917
23.000	4.000	33.544	-5.834
34.000	2.000	49.587	-2.917
45.000	4.000	65.630	-5.834
55.000	4.000	80.214	-5.834
70.000	2.000	102.091	-2.917
80.000	6.000	116.675	-8.751
95.000	14.000	138.552	-20.418
102.000	20.000	148.761	-29.169
0.000	0.000	0.000	0.000
6.000	-5.000	8.751	7.292
14.000	-7.000	20.418	10.209
18.000	-9.000	26.252	13.126
22.000	-12.000	32.086	17.501
33.000	-14.000	48.129	20.418
36.000	-18.000	52.504	26.252
39.000	-19.000	56.879	27.710
44.000	-19.000	64.171	27.710
50.000	-18.000	72.922	26.252
0.000	0.000	0.000	0.000
6.000	-9.000	8.751	13.126
13.000	-14.000	18.960	20.418
21.000	-18.000	30.627	26.252
26.000	-16.000	37.919	23.335
34.000	-11.000	49.587	16.043
40.000	-8.000	58.338	11.668
42.000	-6.000	61.255	8.751
44.000	-4.000	64.171	5.834
51.000	1.000	74.381	-1.458
0.000	0.000	0.000	0.000
11.000	-2.000	16.043	2.917
22.000	-2.000	32.086	2.917
31.000	-4.000	45.212	5.834
36.000	-4.000	52.504	5.834
44.000	-5.000	64.171	7.292
53.000	-5.000	77.297	7.292
65.000	-1.000	94.799	1.458
76.000	1.000	110.842	-1.458
90.000	6.000	131.260	-8.751
0.000	0.000	0.000	0.000
11.000	-6.000	16.043	8.751
24.000	-3.000	35.003	4.375
38.000	-3.000	55.421	4.375
50.000	-5.000	72.922	7.292
68.000	-8.000	99.174	11.668
83.000	-7.000	121.051	10.209
104.000	-13.000	151.678	18.960
127.000	-19.000	185.222	27.710
145.000	-22.000	211.474	32.086
0.000	0.000	0.000	0.000
10.000	0.000	14.584	0.000
20.000	1.000	29.169	-1.458
25.000	2.000	36.461	-2.917
35.000	11.000	51.045	-16.043
51.000	10.000	74.381	-14.584
57.000	8.000	83.131	-11.668
69.000	6.000	100.632	-8.751
77.000	10.000	112.300	-14.584
90.000	19.000	131.260	-27.710
0.000	0.000	0.000	0.000
7.000	2.000	10.209	-2.917
17.000	6.000	24.794	-8.751
27.000	4.000	39.378	-5.834
37.000	2.000	53.962	-2.917
49.000	3.000	71.464	-4.375
61.000	8.000	88.965	-11.668
75.000	13.000	109.383	-18.960
83.000	21.000	121.051	-30.627
88.000	25.000	128.343	-36.461
0.000	0.000	0.000	0.000
5.000	2.000	7.292	-2.917
11.000	0.000	16.043	0.000
14.000	-3.000	20.418	4.375
21.000	-2.000	30.627	2.917
26.000	-10.000	37.919	14.584
30.000	-11.000	43.753	16.043
32.000	-13.000	46.670	18.960
34.000	-15.000	49.587	21.877
39.000	-18.000	56.879	26.252
0.000	0.000	0.000	0.000
11.000	4.000	16.043	-5.834
25.000	17.000	36.461	-24.794
34.000	19.000	49.587	-27.710
38.000	22.000	55.421	-32.086
49.000	24.000	71.464	-35.003
57.000	32.000	83.131	-46.670
61.000	44.000	88.965	-64.171
62.000	49.000	90.423	-71.464
62.000	58.000	90.423	-84.590
0.000	0.000	0.000	0.000
9.000	1.000	13.126	-1.458
20.000	0.000	29.169	0.000
34.000	0.000	49.587	0.000
49.000	0.000	71.464	0.000
57.000	0.000	83.131	0.000
65.000	0.000	94.799	0.000
69.000	0.000	100.632	0.000
82.000	0.000	119.592	0.000
97.000	-3.000	141.469	4.375
0.000	0.000	0.000	0.000
6.000	-1.000	8.751	1.458
11.000	-1.000	16.043	1.458
19.000	2.000	27.710	-2.917
25.000	1.000	36.461	-1.458
26.000	1.000	37.919	-1.458
30.000	3.000	43.753	-4.375
34.000	1.000	49.587	-1.458
37.000	2.000	53.962	-2.917
40.000	4.000	58.338	-5.834
0.000	0.000	0.000	0.000
6.000	-7.000	8.751	10.209
14.000	-8.000	20.418	11.668
21.000	-9.000	30.627	13.126
28.000	-12.000	40.836	17.501
33.000	-10.000	48.129	14.584
35.000	-8.000	51.045	11.668
40.000	-7.000	58.338	10.209
45.000	-5.000	65.630	7.292
50.000	1.000	72.922	-1.458
0.000	0.000	0.000	0.000
5.000	-1.000	7.292	1.458
9.000	-7.000	13.126	10.209
13.000	-8.000	18.960	11.668
19.000	-8.000	27.710	11.668
27.000	-11.000	39.378	16.043
29.000	-8.000	42.295	11.668
33.000	-4.000	48.129	5.834
35.000	-3.000	51.045	4.375
38.000	1.000	55.421	-1.458
0.000	0.000	0.000	0.000
10.000	0.000	14.584	0.000
17.000	0.000	24.794	0.000
25.000	2.000	36.461	-2.917
36.000	1.000	52.504	-1.458
38.000	9.000	55.421	-13.126
38.000	16.000	55.421	-23.335
39.000	21.000	56.879	-30.627
43.000	23.000	62.713	-33.544
47.000	28.000	68.547	-40.836
0.000	0.000	0.000	0.000
11.000	-1.000	16.043	1.458
14.000	-4.000	20.418	5.834
19.000	-4.000	27.710	5.834
24.000	-4.000	35.003	5.834
33.000	-4.000	48.129	5.834
38.000	0.000	55.421	0.000
43.000	1.000	62.713	-1.458
44.000	3.000	64.171	-4.375
48.000	7.000	70.005	-10.209
0.000	0.000	0.000	0.000
3.000	-9.000	4.375	13.126
8.000	-13.000	11.668	18.960
14.000	-19.000	20.418	27.710
20.000	-19.000	29.169	27.710
27.000	-21.000	39.378	30.627
33.000	-18.000	48.129	26.252
36.000	-18.000	52.504	26.252
43.000	-20.000	62.713	29.169
47.000	-28.000	68.547	40.836
0.000	0.000	0.000	0.000
9.000	-2.000	13.126	2.917
16.000	-1.000	23.335	1.458
26.000	-1.000	37.919	1.458
33.000	0.000	48.129	0.000
43.000	0.000	62.713	0.000
45.000	0.000	65.630	0.000
51.000	1.000	74.381	-1.458
59.000	7.000	86.048	-10.209
64.000	14.000	93.340	-20.418
0.000	0.000	0.000	0.000
7.000	-2.000	10.209	2.917
9.000	-2.000	13.126	2.917
12.000	-2.000	17.501	2.917
16.000	-2.000	23.335	2.917
23.000	1.000	33.544	-1.458
28.000	6.000	40.836	-8.751
30.000	8.000	43.753	-11.668
33.000	11.000	48.129	-16.043
37.000	17.000	53.962	-24.794
