# Supplementary material for: Procrustes analysis of a shape of pediatric supracondylar humerus fractures
Source: Sci Rep. 2024 Jun 10;14:13353. doi: 10.1038/s41598-024-64347-3 (PMC11164702; doi:10.1038/s41598-024-64347-3)
Supplement: Supplementary file 1 — Supplementary Information. [file 41598_2024_64347_MOESM1_ESM.zip › Shape_of_pediatric_supracondylar_humerus_fractures_/landmarks_AP_view.txt]

0.000	0.000	0.000	0.000
9.000	2.000	13.126	-2.917
22.000	0.000	32.086	0.000
32.000	-2.000	46.670	2.917
44.000	-3.000	64.171	4.375
57.000	-5.000	83.131	7.292
67.000	-3.000	97.716	4.375
74.000	1.000	107.925	-1.458
79.000	6.000	115.217	-8.751
87.000	10.000	126.884	-14.584
0.000	0.000	0.000	0.000
7.000	0.000	10.209	0.000
15.000	2.000	21.877	-2.917
24.000	3.000	35.003	-4.375
35.000	3.000	51.045	-4.375
46.000	2.000	67.088	-2.917
52.000	1.000	75.839	-1.458
59.000	-1.000	86.048	1.458
64.000	-3.000	93.340	4.375
71.000	-6.000	103.549	8.751
0.000	0.000	0.000	0.000
5.000	8.000	7.292	-11.668
17.000	18.000	24.794	-26.252
25.000	29.000	36.461	-42.295
34.000	34.000	49.587	-49.587
48.000	39.000	70.005	-56.879
61.000	36.000	88.965	-52.504
71.000	37.000	103.549	-53.962
79.000	40.000	115.217	-58.338
89.000	49.000	129.801	-71.464
0.000	0.000	0.000	0.000
6.000	9.000	8.751	-13.126
10.000	11.000	14.584	-16.043
15.000	12.000	21.877	-17.501
27.000	10.000	39.378	-14.584
35.000	6.000	51.045	-8.751
44.000	-2.000	64.171	2.917
45.000	-6.000	65.630	8.751
47.000	-8.000	68.547	11.668
47.000	-12.000	68.547	17.501
0.000	0.000	0.000	0.000
7.000	-1.000	10.209	1.458
13.000	-2.000	18.960	2.917
20.000	-4.000	29.169	5.834
22.000	-3.000	32.086	4.375
28.000	-1.000	40.836	1.458
31.000	-1.000	45.212	1.458
33.000	2.000	48.129	-2.917
33.000	4.000	48.129	-5.834
38.000	6.000	55.421	-8.751
0.000	0.000	0.000	0.000
5.000	0.000	7.292	0.000
10.000	-1.000	14.584	1.458
15.000	-1.000	21.877	1.458
18.000	-1.000	26.252	1.458
29.000	2.000	42.295	-2.917
31.000	4.000	45.212	-5.834
35.000	4.000	51.045	-5.834
38.000	4.000	55.421	-5.834
46.000	3.000	67.088	-4.375
0.000	0.000	0.000	0.000
8.000	-3.000	11.668	4.375
14.000	-3.000	20.418	4.375
23.000	-5.000	33.544	7.292
28.000	-4.000	40.836	5.834
36.000	-2.000	52.504	2.917
40.000	2.000	58.338	-2.917
43.000	2.000	62.713	-2.917
46.000	6.000	67.088	-8.751
49.000	11.000	71.464	-16.043
0.000	0.000	0.000	0.000
3.000	2.000	4.375	-2.917
11.000	6.000	16.043	-8.751
18.000	6.000	26.252	-8.751
21.000	4.000	30.627	-5.834
26.000	4.000	37.919	-5.834
27.000	5.000	39.378	-7.292
30.000	5.000	43.753	-7.292
35.000	5.000	51.045	-7.292
37.000	8.000	53.962	-11.668
0.000	0.000	0.000	0.000
11.000	0.000	16.043	0.000
17.000	-1.000	24.794	1.458
24.000	1.000	35.003	-1.458
31.000	-3.000	45.212	4.375
36.000	0.000	52.504	0.000
40.000	0.000	58.338	0.000
43.000	0.000	62.713	0.000
50.000	2.000	72.922	-2.917
54.000	6.000	78.756	-8.751
0.000	0.000	0.000	0.000
10.000	-4.000	14.584	5.834
16.000	-9.000	23.335	13.126
22.000	-9.000	32.086	13.126
28.000	-7.000	40.836	10.209
37.000	-4.000	53.962	5.834
40.000	-1.000	58.338	1.458
45.000	0.000	65.630	0.000
47.000	1.000	68.547	-1.458
52.000	5.000	75.839	-7.292
0.000	0.000	0.000	0.000
12.000	-1.000	17.501	1.458
21.000	0.000	30.627	0.000
31.000	-2.000	45.212	2.917
40.000	-6.000	58.338	8.751
46.000	-6.000	67.088	8.751
54.000	-6.000	78.756	8.751
61.000	-2.000	88.965	2.917
69.000	0.000	100.632	0.000
79.000	6.000	115.217	-8.751
0.000	0.000	0.000	0.000
11.000	3.000	16.043	-4.375
26.000	5.000	37.919	-7.292
36.000	4.000	52.504	-5.834
48.000	0.000	70.005	0.000
64.000	-1.000	93.340	1.458
71.000	2.000	103.549	-2.917
77.000	3.000	112.300	-4.375
83.000	8.000	121.051	-11.668
90.000	12.000	131.260	-17.501
0.000	0.000	0.000	0.000
9.000	-2.000	13.126	2.917
20.000	-4.000	29.169	5.834
35.000	-6.000	51.045	8.751
51.000	-13.000	74.381	18.960
59.000	-12.000	86.048	17.501
70.000	-7.000	102.091	10.209
76.000	-3.000	110.842	4.375
83.000	-2.000	121.051	2.917
92.000	-1.000	134.177	1.458
0.000	0.000	0.000	0.000
6.000	0.000	8.751	0.000
13.000	-2.000	18.960	2.917
23.000	-3.000	33.544	4.375
28.000	-9.000	40.836	13.126
31.000	-13.000	45.212	18.960
34.000	-18.000	49.587	26.252
41.000	-21.000	59.796	30.627
44.000	-22.000	64.171	32.086
47.000	-23.000	68.547	33.544
0.000	0.000	0.000	0.000
13.000	0.000	18.960	0.000
26.000	-10.000	37.919	14.584
41.000	-15.000	59.796	21.877
59.000	-19.000	86.048	27.710
69.000	-19.000	100.632	27.710
84.000	-16.000	122.509	23.335
93.000	-8.000	135.635	11.668
98.000	-5.000	142.927	7.292
117.000	4.000	170.638	-5.834
0.000	0.000	0.000	0.000
12.000	-4.000	17.501	5.834
30.000	-16.000	43.753	23.335
44.000	-18.000	64.171	26.252
61.000	-21.000	88.965	30.627
72.000	-18.000	105.008	26.252
85.000	-9.000	123.968	13.126
94.000	-1.000	137.094	1.458
100.000	10.000	145.844	-14.584
128.000	17.000	186.681	-24.794
0.000	0.000	0.000	0.000
10.000	-5.000	14.584	7.292
20.000	-2.000	29.169	2.917
32.000	-3.000	46.670	4.375
36.000	-1.000	52.504	1.458
46.000	-2.000	67.088	2.917
51.000	-3.000	74.381	4.375
55.000	-3.000	80.214	4.375
64.000	8.000	93.340	-11.668
74.000	7.000	107.925	-10.209
0.000	0.000	0.000	0.000
11.000	1.000	16.043	-1.458
26.000	1.000	37.919	-1.458
38.000	1.000	55.421	-1.458
52.000	2.000	75.839	-2.917
61.000	13.000	88.965	-18.960
65.000	20.000	94.799	-29.169
70.000	28.000	102.091	-40.836
74.000	33.000	107.925	-48.129
80.000	39.000	116.675	-56.879
0.000	0.000	0.000	0.000
9.000	0.000	13.126	0.000
20.000	-4.000	29.169	5.834
28.000	-10.000	40.836	14.584
36.000	-15.000	52.504	21.877
44.000	-24.000	64.171	35.003
49.000	-33.000	71.464	48.129
51.000	-38.000	74.381	55.421
57.000	-42.000	83.131	61.255
65.000	-44.000	94.799	64.171
0.000	0.000	0.000	0.000
8.000	0.000	11.668	0.000
13.000	4.000	18.960	-5.834
25.000	10.000	36.461	-14.584
38.000	16.000	55.421	-23.335
48.000	14.000	70.005	-20.418
55.000	14.000	80.214	-20.418
56.000	15.000	81.673	-21.877
63.000	15.000	91.882	-21.877
74.000	20.000	107.925	-29.169
0.000	0.000	0.000	0.000
5.000	-9.000	7.292	13.126
10.000	-16.000	14.584	23.335
16.000	-24.000	23.335	35.003
24.000	-25.000	35.003	36.461
29.000	-26.000	42.295	37.919
34.000	-27.000	49.587	39.378
37.000	-27.000	53.962	39.378
44.000	-29.000	64.171	42.295
52.000	-27.000	75.839	39.378
0.000	0.000	0.000	0.000
11.000	-4.000	16.043	5.834
19.000	-9.000	27.710	13.126
30.000	-14.000	43.753	20.418
37.000	-17.000	53.962	24.794
45.000	-26.000	65.630	37.919
48.000	-28.000	70.005	40.836
53.000	-31.000	77.297	45.212
56.000	-35.000	81.673	51.045
62.000	-39.000	90.423	56.879
0.000	0.000	0.000	0.000
10.000	-1.000	14.584	1.458
20.000	2.000	29.169	-2.917
31.000	3.000	45.212	-4.375
38.000	6.000	55.421	-8.751
44.000	7.000	64.171	-10.209
50.000	11.000	72.922	-16.043
53.000	14.000	77.297	-20.418
54.000	15.000	78.756	-21.877
57.000	19.000	83.131	-27.710
0.000	0.000	0.000	0.000
11.000	6.000	16.043	-8.751
19.000	6.000	27.710	-8.751
30.000	6.000	43.753	-8.751
41.000	5.000	59.796	-7.292
57.000	1.000	83.131	-1.458
70.000	-1.000	102.091	1.458
75.000	-3.000	109.383	4.375
86.000	-4.000	125.426	5.834
97.000	0.000	141.469	0.000
0.000	0.000	0.000	0.000
9.000	-3.000	13.126	4.375
13.000	-2.000	18.960	2.917
22.000	-3.000	32.086	4.375
29.000	3.000	42.295	-4.375
36.000	5.000	52.504	-7.292
39.000	8.000	56.879	-11.668
42.000	10.000	61.255	-14.584
45.000	14.000	65.630	-20.418
48.000	18.000	70.005	-26.252
0.000	0.000	0.000	0.000
7.000	-3.000	10.209	4.375
20.000	-10.000	29.169	14.584
25.000	-12.000	36.461	17.501
34.000	-15.000	49.587	21.877
41.000	-18.000	59.796	26.252
48.000	-17.000	70.005	24.794
56.000	-17.000	81.673	24.794
62.000	-17.000	90.423	24.794
76.000	-14.000	110.842	20.418
0.000	0.000	0.000	0.000
5.000	-1.000	7.292	1.458
14.000	-2.000	20.418	2.917
20.000	1.000	29.169	-1.458
25.000	6.000	36.461	-8.751
28.000	8.000	40.836	-11.668
29.000	14.000	42.295	-20.418
34.000	15.000	49.587	-21.877
36.000	19.000	52.504	-27.710
39.000	22.000	56.879	-32.086
0.000	0.000	0.000	0.000
6.000	-1.000	8.751	1.458
12.000	-3.000	17.501	4.375
17.000	-6.000	24.794	8.751
25.000	-5.000	36.461	7.292
30.000	-6.000	43.753	8.751
38.000	-7.000	55.421	10.209
44.000	-7.000	64.171	10.209
49.000	-7.000	71.464	10.209
59.000	-3.000	86.048	4.375
0.000	0.000	0.000	0.000
5.000	-5.000	7.292	7.292
11.000	-6.000	16.043	8.751
19.000	-4.000	27.710	5.834
26.000	-1.000	37.919	1.458
29.000	-4.000	42.295	5.834
34.000	-4.000	49.587	5.834
38.000	-8.000	55.421	11.668
44.000	-7.000	64.171	10.209
48.000	-5.000	70.005	7.292
0.000	0.000	0.000	0.000
10.000	0.000	14.584	0.000
15.000	12.000	21.877	-17.501
27.000	17.000	39.378	-24.794
41.000	21.000	59.796	-30.627
45.000	19.000	65.630	-27.710
51.000	23.000	74.381	-33.544
58.000	23.000	84.590	-33.544
69.000	22.000	100.632	-32.086
77.000	17.000	112.300	-24.794
0.000	0.000	0.000	0.000
5.000	1.000	7.292	-1.458
11.000	-1.000	16.043	1.458
22.000	-9.000	32.086	13.126
31.000	-14.000	45.212	20.418
40.000	-13.000	58.338	18.960
43.000	-11.000	62.713	16.043
46.000	-9.000	67.088	13.126
49.000	-7.000	71.464	10.209
57.000	-4.000	83.131	5.834
0.000	0.000	0.000	0.000
11.000	-3.000	16.043	4.375
21.000	-2.000	30.627	2.917
33.000	-1.000	48.129	1.458
40.000	5.000	58.338	-7.292
51.000	9.000	74.381	-13.126
54.000	14.000	78.756	-20.418
61.000	15.000	88.965	-21.877
65.000	18.000	94.799	-26.252
73.000	21.000	106.466	-30.627
0.000	0.000	0.000	0.000
5.000	3.000	7.292	-4.375
7.000	5.000	10.209	-7.292
15.000	0.000	21.877	0.000
19.000	0.000	27.710	0.000
25.000	-4.000	36.461	5.834
28.000	-2.000	40.836	2.917
31.000	0.000	45.212	0.000
39.000	8.000	56.879	-11.668
41.000	10.000	59.796	-14.584
0.000	0.000	0.000	0.000
6.000	-2.000	8.751	2.917
13.000	0.000	18.960	0.000
21.000	9.000	30.627	-13.126
26.000	12.000	37.919	-17.501
33.000	13.000	48.129	-18.960
39.000	11.000	56.879	-16.043
40.000	11.000	58.338	-16.043
46.000	14.000	67.088	-20.418
49.000	15.000	71.464	-21.877
0.000	0.000	0.000	0.000
6.000	0.000	8.751	0.000
9.000	0.000	13.126	0.000
16.000	-1.000	23.335	1.458
23.000	-1.000	33.544	1.458
29.000	1.000	42.295	-1.458
34.000	6.000	49.587	-8.751
37.000	9.000	53.962	-13.126
40.000	11.000	58.338	-16.043
48.000	21.000	70.005	-30.627
0.000	0.000	0.000	0.000
15.000	3.000	21.877	-4.375
22.000	11.000	32.086	-16.043
36.000	14.000	52.504	-20.418
50.000	13.000	72.922	-18.960
59.000	11.000	86.048	-16.043
67.000	11.000	97.716	-16.043
78.000	8.000	113.758	-11.668
90.000	12.000	131.260	-17.501
99.000	15.000	144.386	-21.877
0.000	0.000	0.000	0.000
7.000	1.000	10.209	-1.458
13.000	1.000	18.960	-1.458
22.000	3.000	32.086	-4.375
32.000	0.000	46.670	0.000
37.000	-2.000	53.962	2.917
40.000	-5.000	58.338	7.292
42.000	-5.000	61.255	7.292
50.000	-8.000	72.922	11.668
54.000	-7.000	78.756	10.209
0.000	0.000	0.000	0.000
14.000	9.000	20.418	-13.126
34.000	7.000	49.587	-10.209
52.000	-1.000	75.839	1.458
65.000	-4.000	94.799	5.834
80.000	-3.000	116.675	4.375
95.000	3.000	138.552	-4.375
107.000	12.000	156.053	-17.501
112.000	26.000	163.345	-37.919
127.000	32.000	185.222	-46.670
0.000	0.000	0.000	0.000
12.000	2.000	17.501	-2.917
24.000	2.000	35.003	-2.917
37.000	5.000	53.962	-7.292
50.000	6.000	72.922	-8.751
57.000	8.000	83.131	-11.668
67.000	9.000	97.716	-13.126
76.000	16.000	110.842	-23.335
85.000	22.000	123.968	-32.086
99.000	39.000	144.386	-56.879
0.000	0.000	0.000	0.000
7.000	-2.000	10.209	2.917
9.000	2.000	13.126	-2.917
15.000	2.000	21.877	-2.917
19.000	1.000	27.710	-1.458
24.000	5.000	35.003	-7.292
28.000	5.000	40.836	-7.292
30.000	5.000	43.753	-7.292
32.000	7.000	46.670	-10.209
39.000	8.000	56.879	-11.668
0.000	0.000	0.000	0.000
8.000	3.000	11.668	-4.375
16.000	8.000	23.335	-11.668
23.000	9.000	33.544	-13.126
30.000	9.000	43.753	-13.126
31.000	7.000	45.212	-10.209
33.000	8.000	48.129	-11.668
39.000	8.000	56.879	-11.668
41.000	10.000	59.796	-14.584
46.000	19.000	67.088	-27.710
0.000	0.000	0.000	0.000
5.000	-4.000	7.292	5.834
16.000	-6.000	23.335	8.751
24.000	-8.000	35.003	11.668
33.000	-10.000	48.129	14.584
40.000	-10.000	58.338	14.584
47.000	-9.000	68.547	13.126
51.000	-7.000	74.381	10.209
57.000	-4.000	83.131	5.834
66.000	3.000	96.257	-4.375
0.000	0.000	0.000	0.000
1.000	10.000	1.458	-14.584
7.000	14.000	10.209	-20.418
7.000	18.000	10.209	-26.252
11.000	22.000	16.043	-32.086
13.000	24.000	18.960	-35.003
13.000	25.000	18.960	-36.461
17.000	32.000	24.794	-46.670
18.000	33.000	26.252	-48.129
21.000	34.000	30.627	-49.587
0.000	0.000	0.000	0.000
6.000	0.000	8.751	0.000
14.000	0.000	20.418	0.000
26.000	3.000	37.919	-4.375
29.000	3.000	42.295	-4.375
38.000	3.000	55.421	-4.375
44.000	8.000	64.171	-11.668
45.000	11.000	65.630	-16.043
49.000	12.000	71.464	-17.501
54.000	17.000	78.756	-24.794
0.000	0.000	0.000	0.000
10.000	5.000	14.584	-7.292
23.000	9.000	33.544	-13.126
31.000	6.000	45.212	-8.751
37.000	6.000	53.962	-8.751
41.000	10.000	59.796	-14.584
45.000	13.000	65.630	-18.960
48.000	17.000	70.005	-24.794
53.000	25.000	77.297	-36.461
54.000	26.000	78.756	-37.919
0.000	0.000	0.000	0.000
11.000	4.000	16.043	-5.834
17.000	0.000	24.794	0.000
32.000	-6.000	46.670	8.751
43.000	-11.000	62.713	16.043
49.000	-14.000	71.464	20.418
56.000	-18.000	81.673	26.252
66.000	-21.000	96.257	30.627
80.000	-22.000	116.675	32.086
94.000	-14.000	137.094	20.418
0.000	0.000	0.000	0.000
8.000	1.000	11.668	-1.458
12.000	3.000	17.501	-4.375
22.000	8.000	32.086	-11.668
28.000	2.000	40.836	-2.917
32.000	-3.000	46.670	4.375
37.000	-7.000	53.962	10.209
43.000	-9.000	62.713	13.126
46.000	-9.000	67.088	13.126
53.000	-10.000	77.297	14.584
0.000	0.000	0.000	0.000
3.000	-8.000	4.375	11.668
8.000	-12.000	11.668	17.501
11.000	-15.000	16.043	21.877
13.000	-16.000	18.960	23.335
14.000	-21.000	20.418	30.627
19.000	-22.000	27.710	32.086
23.000	-25.000	33.544	36.461
32.000	-23.000	46.670	33.544
37.000	-23.000	53.962	33.544
0.000	0.000	0.000	0.000
2.000	-6.000	2.917	8.751
5.000	-9.000	7.292	13.126
8.000	-9.000	11.668	13.126
12.000	-10.000	17.501	14.584
17.000	-13.000	24.794	18.960
20.000	-13.000	29.169	18.960
22.000	-11.000	32.086	16.043
26.000	-11.000	37.919	16.043
34.000	-9.000	49.587	13.126
0.000	0.000	0.000	0.000
8.000	1.000	11.668	-1.458
19.000	1.000	27.710	-1.458
29.000	-3.000	42.295	4.375
34.000	-8.000	49.587	11.668
39.000	-12.000	56.879	17.501
47.000	-23.000	68.547	33.544
52.000	-34.000	75.839	49.587
54.000	-38.000	78.756	55.421
60.000	-43.000	87.506	62.713
0.000	0.000	0.000	0.000
8.000	1.000	11.668	-1.458
18.000	6.000	26.252	-8.751
26.000	7.000	37.919	-10.209
32.000	5.000	46.670	-7.292
38.000	7.000	55.421	-10.209
43.000	8.000	62.713	-11.668
53.000	6.000	77.297	-8.751
61.000	7.000	88.965	-10.209
65.000	7.000	94.799	-10.209
0.000	0.000	0.000	0.000
12.000	-4.000	17.501	5.834
20.000	-6.000	29.169	8.751
40.000	-9.000	58.338	13.126
55.000	-13.000	80.214	18.960
69.000	-13.000	100.632	18.960
81.000	-11.000	118.134	16.043
89.000	-9.000	129.801	13.126
104.000	-7.000	151.678	10.209
123.000	-6.000	179.388	8.751
0.000	0.000	0.000	0.000
12.000	2.000	17.501	-2.917
27.000	2.000	39.378	-2.917
39.000	3.000	56.879	-4.375
52.000	4.000	75.839	-5.834
69.000	7.000	100.632	-10.209
93.000	8.000	135.635	-11.668
108.000	4.000	157.512	-5.834
119.000	12.000	173.555	-17.501
126.000	17.000	183.764	-24.794
0.000	0.000	0.000	0.000
9.000	2.000	13.126	-2.917
22.000	2.000	32.086	-2.917
32.000	0.000	46.670	0.000
45.000	-1.000	65.630	1.458
55.000	-1.000	80.214	1.458
62.000	-4.000	90.423	5.834
73.000	-7.000	106.466	10.209
80.000	-10.000	116.675	14.584
90.000	-14.000	131.260	20.418
0.000	0.000	0.000	0.000
6.000	10.000	8.751	-14.584
6.000	13.000	8.751	-18.960
9.000	18.000	13.126	-26.252
11.000	22.000	16.043	-32.086
14.000	23.000	20.418	-33.544
20.000	28.000	29.169	-40.836
21.000	30.000	30.627	-43.753
24.000	36.000	35.003	-52.504
21.000	40.000	30.627	-58.338
0.000	0.000	0.000	0.000
3.000	-5.000	4.375	7.292
11.000	-16.000	16.043	23.335
17.000	-22.000	24.794	32.086
30.000	-27.000	43.753	39.378
35.000	-23.000	51.045	33.544
42.000	-20.000	61.255	29.169
48.000	-17.000	70.005	24.794
50.000	-15.000	72.922	21.877
60.000	-7.000	87.506	10.209
0.000	0.000	0.000	0.000
2.000	-6.000	2.917	8.751
7.000	-12.000	10.209	17.501
13.000	-16.000	18.960	23.335
20.000	-19.000	29.169	27.710
28.000	-20.000	40.836	29.169
36.000	-22.000	52.504	32.086
41.000	-22.000	59.796	32.086
47.000	-20.000	68.547	29.169
55.000	-21.000	80.214	30.627
0.000	0.000	0.000	0.000
6.000	3.000	8.751	-4.375
13.000	1.000	18.960	-1.458
21.000	-2.000	30.627	2.917
26.000	-2.000	37.919	2.917
27.000	-2.000	39.378	2.917
33.000	-1.000	48.129	1.458
36.000	-2.000	52.504	2.917
42.000	-4.000	61.255	5.834
48.000	-4.000	70.005	5.834
0.000	0.000	0.000	0.000
9.000	-6.000	13.126	8.751
24.000	-14.000	35.003	20.418
42.000	-25.000	61.255	36.461
59.000	-27.000	86.048	39.378
77.000	-30.000	112.300	43.753
87.000	-29.000	126.884	42.295
98.000	-27.000	142.927	39.378
114.000	-20.000	166.262	29.169
132.000	-10.000	192.514	14.584
0.000	0.000	0.000	0.000
9.000	6.000	13.126	-8.751
13.000	6.000	18.960	-8.751
20.000	5.000	29.169	-7.292
25.000	1.000	36.461	-1.458
34.000	0.000	49.587	0.000
45.000	-4.000	65.630	5.834
50.000	-7.000	72.922	10.209
55.000	-7.000	80.214	10.209
65.000	-4.000	94.799	5.834
0.000	0.000	0.000	0.000
10.000	-1.000	14.584	1.458
22.000	-3.000	32.086	4.375
32.000	-1.000	46.670	1.458
45.000	-4.000	65.630	5.834
66.000	1.000	96.257	-1.458
73.000	6.000	106.466	-8.751
86.000	12.000	125.426	-17.501
91.000	18.000	132.718	-26.252
98.000	24.000	142.927	-35.003
0.000	0.000	0.000	0.000
10.000	-4.000	14.584	5.834
15.000	-4.000	21.877	5.834
18.000	-2.000	26.252	2.917
22.000	-1.000	32.086	1.458
26.000	-3.000	37.919	4.375
31.000	-2.000	45.212	2.917
36.000	-1.000	52.504	1.458
40.000	1.000	58.338	-1.458
45.000	5.000	65.630	-7.292
0.000	0.000	0.000	0.000
9.000	-3.000	13.126	4.375
16.000	-1.000	23.335	1.458
22.000	1.000	32.086	-1.458
28.000	5.000	40.836	-7.292
30.000	1.000	43.753	-1.458
32.000	3.000	46.670	-4.375
39.000	5.000	56.879	-7.292
46.000	8.000	67.088	-11.668
48.000	10.000	70.005	-14.584
0.000	0.000	0.000	0.000
17.000	-2.000	24.794	2.917
30.000	-1.000	43.753	1.458
36.000	-9.000	52.504	13.126
56.000	-18.000	81.673	26.252
73.000	-19.000	106.466	27.710
86.000	-16.000	125.426	23.335
103.000	-13.000	150.219	18.960
114.000	-12.000	166.262	17.501
132.000	-10.000	192.514	14.584
0.000	0.000	0.000	0.000
8.000	0.000	11.668	0.000
18.000	-1.000	26.252	1.458
23.000	-6.000	33.544	8.751
34.000	-4.000	49.587	5.834
40.000	1.000	58.338	-1.458
42.000	5.000	61.255	-7.292
45.000	6.000	65.630	-8.751
48.000	12.000	70.005	-17.501
54.000	15.000	78.756	-21.877
0.000	0.000	0.000	0.000
7.000	1.000	10.209	-1.458
16.000	2.000	23.335	-2.917
18.000	3.000	26.252	-4.375
21.000	1.000	30.627	-1.458
24.000	0.000	35.003	0.000
27.000	0.000	39.378	0.000
33.000	-2.000	48.129	2.917
36.000	-3.000	52.504	4.375
44.000	-4.000	64.171	5.834
